# Supplementary material for: A Diverse Vibrio Community in Ría de Vigo (Northwestern Spain)
Source: Biology (Basel). 2024 Nov 28;13(12):986. doi: 10.3390/biology13120986 (PMC11726738; doi:10.3390/biology13120986)
Supplement: Supplementary file 1 [file biology-13-00986-s001.zip]

Archive with 1 entries (1 files):
- biology-3322259-supplementary.pdf
